# Supplementary material for: Assessment of Tissue Specific Distribution and Seasonal Variation of Alkaloids in Alstonia scholaris
Source: Metabolites. 2022 Jun 30;12(7):607. doi: 10.3390/metabo12070607 (PMC9319449; doi:10.3390/metabo12070607)
Supplement: Supplementary file 1 [file metabolites-12-00607-s001.zip]

Archive with 1 entries (1 files):
- metabolites-1781445-supplementary.pdf
